# Supplementary material for: Spatial single-cell proteotyping reveals immunotherapy-resistant features within the complex tumor microenvironment of metastatic NSCLC
Source: J Clin Invest. 2026 Mar 10;136(10):e195021. doi: 10.1172/JCI195021 (PMC13178657; doi:10.1172/JCI195021)
Supplement: Supporting data values [file jci-136-195021-s240.xlsx]

## Sheet: Fig. 2A
Figure 2A
Violine plot			Kaplan–Meier curve
Group	Density (/mm2)		Group	PFS (months)	Event (1 = progression/death, 0 = censored)
DCB	1441.05		High CD3+ TIL density	5.6	1
DCB	700.288		High CD3+ TIL density	48.3	0
DCB	87.0452		High CD3+ TIL density	23.4333	1
DCB	240.415		High CD3+ TIL density	4.13333	1
DCB	14.3524		High CD3+ TIL density	3.16667	1
DCB	32.1854		High CD3+ TIL density	0.733333	1
DCB	1193.65		High CD3+ TIL density	17.8333	1
DCB	2474.98		High CD3+ TIL density	5.33333	1
DCB	2277.42		High CD3+ TIL density	4.9	1
DCB	1833.14		High CD3+ TIL density	60.9	0
DCB	361.779		High CD3+ TIL density	6.03333	1
DCB	333.156		High CD3+ TIL density	23.9667	1
DCB	4310.6		High CD3+ TIL density	51.3	0
DCB	109.881		High CD3+ TIL density	25.9	1
DCB	906.747		High CD3+ TIL density	9.86667	1
DCB	444.694		High CD3+ TIL density	0.633333	1
DCB	704.272		High CD3+ TIL density	0.966667	1
DCB	146.389		High CD3+ TIL density	34.5333	1
DCB	214.941		High CD3+ TIL density	7.36667	1
DCB	2972.48		High CD3+ TIL density	18.6667	1
DCB	1107.08		High CD3+ TIL density	1.26667	1
DCB	879.163		High CD3+ TIL density	0.3	1
DCB	27.8112		High CD3+ TIL density	20.0667	1
DCB	676.398		High CD3+ TIL density	23.8	0
DCB	38.0005		High CD3+ TIL density	23.1333	0
DCB	1654.6		High CD3+ TIL density	0.8	1
DCB	934.209		High CD3+ TIL density	19.7	0
DCB	229.204		High CD3+ TIL density	4.36667	1
DCB	277.079		High CD3+ TIL density	13.7667	1
DCB	4143.52		High CD3+ TIL density	18.5	0
Non-DCB	44.288		High CD3+ TIL density	3.56667	0
Non-DCB	48.3257		High CD3+ TIL density	0.966667	1
Non-DCB	1203.64		High CD3+ TIL density	5.33333	1
Non-DCB	466.868		High CD3+ TIL density	3.23333	1
Non-DCB	2.51916		High CD3+ TIL density	2.33333	0
Non-DCB	32.4774		High CD3+ TIL density	1.53333	1
Non-DCB	361.248		High CD3+ TIL density	1.23333	1
Non-DCB	708.178		High CD3+ TIL density	2.1	1
Non-DCB	141.05		High CD3+ TIL density	4.9	1
Non-DCB	1263.55		High CD3+ TIL density	48.3	0
Non-DCB	286.648		High CD3+ TIL density	6.9	1
Non-DCB	56.7362		Low CD3+ TIL density	2.5	1
Non-DCB	4004.8		Low CD3+ TIL density	2.06667	1
Non-DCB	741.627		Low CD3+ TIL density	1.3	1
Non-DCB	200.288		Low CD3+ TIL density	4.1	1
Non-DCB	2419.21		Low CD3+ TIL density	27.3	1
Non-DCB	51.3848		Low CD3+ TIL density	2	1
Non-DCB	305.778		Low CD3+ TIL density	6.53333	1
Non-DCB	25.1632		Low CD3+ TIL density	14.7	1
Non-DCB	123.436		Low CD3+ TIL density	12.3667	1
Non-DCB	503.507		Low CD3+ TIL density	35.0333	1
Non-DCB	460.687		Low CD3+ TIL density	6.6	1
Non-DCB	80.7092		Low CD3+ TIL density	11.2667	1
Non-DCB	781.629		Low CD3+ TIL density	4.4	1
Non-DCB	236.563		Low CD3+ TIL density	9.8	1
Non-DCB	12.4846		Low CD3+ TIL density	2.3	1
Non-DCB	37.7797		Low CD3+ TIL density	1.16667	1
Non-DCB	0		Low CD3+ TIL density	44.7333	0
Non-DCB	1401.96		Low CD3+ TIL density	42.6333	0
Non-DCB	473.529		Low CD3+ TIL density	12.1	1
Non-DCB	393.277		Low CD3+ TIL density	4.46667	1
Non-DCB	833.257		Low CD3+ TIL density	25.6667	1
Non-DCB	247.659		Low CD3+ TIL density	1.16667	1
Non-DCB	85.5997		Low CD3+ TIL density	1.5	1
Non-DCB	1010.04		Low CD3+ TIL density	8.33333	1
Non-DCB	2586.24		Low CD3+ TIL density	14.6333	1
Non-DCB	77.0661		Low CD3+ TIL density	5.83333	1
Non-DCB	641.965		Low CD3+ TIL density	27.5333	0
Non-DCB	2132.86		Low CD3+ TIL density	10.8	1
Non-DCB	1396.24		Low CD3+ TIL density	13.3	1
Non-DCB	221.577		Low CD3+ TIL density	1.36667	1
Non-DCB	1362.04		Low CD3+ TIL density	6.6	1
Non-DCB	675.698		Low CD3+ TIL density	14	1
Non-DCB	718.179		Low CD3+ TIL density	6.3	1
Non-DCB	139.267		Low CD3+ TIL density	16.2333	0
Non-DCB	85.8205		Low CD3+ TIL density	13.0667	1
Non-DCB	2241.07		Low CD3+ TIL density	12.8667	0
Non-DCB	241.981		Low CD3+ TIL density	1.23333	1
Non-DCB	628.449		Low CD3+ TIL density	2.8	1
			Low CD3+ TIL density	0.4	1
			Low CD3+ TIL density	2.66667	1

## Sheet: Fig. 2B
Figure 2B
Violine plot			Kaplan–Meier curve
Group	Density (/mm2)		Group	PFS (months)	Event (1 = progression/death, 0 = censored)
DCB	910.699		High CD8+ TIL density	5.6	1
DCB	296.874		High CD8+ TIL density	48.3	0
DCB	51.4054		High CD8+ TIL density	23.4333	1
DCB	116.681		High CD8+ TIL density	4.13333	1
DCB	4.78413		High CD8+ TIL density	3.16667	1
DCB	12.1418		High CD8+ TIL density	0.733333	1
DCB	893.604		High CD8+ TIL density	17.8333	1
DCB	871.082		High CD8+ TIL density	5.33333	1
DCB	725.199		High CD8+ TIL density	4.9	1
DCB	1368.01		High CD8+ TIL density	60.9	0
DCB	220.328		High CD8+ TIL density	6.03333	1
DCB	174.65		High CD8+ TIL density	23.9667	1
DCB	2064.54		High CD8+ TIL density	51.3	0
DCB	37.5543		High CD8+ TIL density	44.7333	0
DCB	446.384		High CD8+ TIL density	25.9	1
DCB	224.802		High CD8+ TIL density	9.86667	1
DCB	367.192		High CD8+ TIL density	0.633333	1
DCB	36.5971		High CD8+ TIL density	0.966667	1
DCB	65.2309		High CD8+ TIL density	34.5333	1
DCB	1222.38		High CD8+ TIL density	14.6333	1
DCB	885.006		High CD8+ TIL density	7.36667	1
DCB	343.25		High CD8+ TIL density	18.6667	1
DCB	9.99952		High CD8+ TIL density	0.3	1
DCB	489.584		High CD8+ TIL density	20.0667	1
DCB	11.5001		High CD8+ TIL density	23.8	0
DCB	830.503		High CD8+ TIL density	23.1333	0
DCB	418.071		High CD8+ TIL density	0.8	1
DCB	48.3378		High CD8+ TIL density	19.7	0
DCB	170.628		High CD8+ TIL density	4.36667	1
DCB	1345.94		High CD8+ TIL density	13.7667	1
Non-DCB	29.2377		High CD8+ TIL density	18.5	0
Non-DCB	18.4684		High CD8+ TIL density	0.966667	1
Non-DCB	390.642		High CD8+ TIL density	5.33333	1
Non-DCB	260.668		High CD8+ TIL density	3.23333	1
Non-DCB	2.51916		High CD8+ TIL density	2.33333	0
Non-DCB	8.63322		High CD8+ TIL density	1.53333	1
Non-DCB	176.386		High CD8+ TIL density	1.23333	1
Non-DCB	343.933		High CD8+ TIL density	2.1	1
Non-DCB	71.3371		High CD8+ TIL density	4.9	1
Non-DCB	462.496		High CD8+ TIL density	48.3	0
Non-DCB	86.0994		High CD8+ TIL density	6.9	1
Non-DCB	12.3042		Low CD8+ TIL density	2.5	1
Non-DCB	720.413		Low CD8+ TIL density	2.06667	1
Non-DCB	329.442		Low CD8+ TIL density	1.3	1
Non-DCB	30.8135		Low CD8+ TIL density	4.1	1
Non-DCB	544.849		Low CD8+ TIL density	27.3	1
Non-DCB	15.1132		Low CD8+ TIL density	2	1
Non-DCB	115.741		Low CD8+ TIL density	6.53333	1
Non-DCB	7.55853		Low CD8+ TIL density	14.7	1
Non-DCB	9.87492		Low CD8+ TIL density	12.3667	1
Non-DCB	306.419		Low CD8+ TIL density	35.0333	1
Non-DCB	273.467		Low CD8+ TIL density	6.6	1
Non-DCB	25.9212		Low CD8+ TIL density	11.2667	1
Non-DCB	257.387		Low CD8+ TIL density	4.4	1
Non-DCB	88.6624		Low CD8+ TIL density	9.8	1
Non-DCB	5.31888		Low CD8+ TIL density	2.3	1
Non-DCB	14.2448		Low CD8+ TIL density	1.16667	1
Non-DCB	0		Low CD8+ TIL density	42.6333	0
Non-DCB	576.323		Low CD8+ TIL density	12.1	1
Non-DCB	156.656		Low CD8+ TIL density	4.46667	1
Non-DCB	195.878		Low CD8+ TIL density	25.6667	1
Non-DCB	404.446		Low CD8+ TIL density	1.16667	1
Non-DCB	64.6149		Low CD8+ TIL density	1.5	1
Non-DCB	19.6316		Low CD8+ TIL density	8.33333	1
Non-DCB	501.583		Low CD8+ TIL density	5.83333	1
Non-DCB	1098.65		Low CD8+ TIL density	27.5333	0
Non-DCB	19.2665		Low CD8+ TIL density	1.26667	1
Non-DCB	198.727		Low CD8+ TIL density	10.8	1
Non-DCB	1218.77		Low CD8+ TIL density	13.3	1
Non-DCB	288.279		Low CD8+ TIL density	1.36667	1
Non-DCB	57.5496		Low CD8+ TIL density	6.6	1
Non-DCB	429.322		Low CD8+ TIL density	14	1
Non-DCB	277.21		Low CD8+ TIL density	6.3	1
Non-DCB	224.431		Low CD8+ TIL density	16.2333	0
Non-DCB	26.782		Low CD8+ TIL density	3.56667	0
Non-DCB	14.1075		Low CD8+ TIL density	13.0667	1
Non-DCB	701.053		Low CD8+ TIL density	12.8667	0
Non-DCB	118.988		Low CD8+ TIL density	1.23333	1
Non-DCB	196.506		Low CD8+ TIL density	2.8	1
			Low CD8+ TIL density	0.4	1
			Low CD8+ TIL density	2.66667	1

## Sheet: Fig. 2C
Figure 2C
Violine plot			Kaplan–Meier curve
Group	Density (/mm2)		Group	PFS (months)	Event (1 = progression/death, 0 = censored)
DCB	530.351		High CD8- TIL density	5.6	1
DCB	403.414		High CD8- TIL density	48.3	0
DCB	35.6398		High CD8- TIL density	23.4333	1
DCB	123.735		High CD8- TIL density	4.13333	1
DCB	9.56827		High CD8- TIL density	3.16667	1
DCB	20.0436		High CD8- TIL density	0.733333	1
DCB	300.042		High CD8- TIL density	6.6	1
DCB	1603.9		High CD8- TIL density	17.8333	1
DCB	1552.22		High CD8- TIL density	5.33333	1
DCB	465.132		High CD8- TIL density	4.9	1
DCB	141.45		High CD8- TIL density	60.9	0
DCB	158.506		High CD8- TIL density	6.03333	1
DCB	2246.06		High CD8- TIL density	23.9667	1
DCB	72.3268		High CD8- TIL density	51.3	0
DCB	460.363		High CD8- TIL density	25.9	1
DCB	219.891		High CD8- TIL density	0.966667	1
DCB	337.079		High CD8- TIL density	34.5333	1
DCB	109.791		High CD8- TIL density	14.6333	1
DCB	149.71		High CD8- TIL density	7.36667	1
DCB	1750.11		High CD8- TIL density	18.6667	1
DCB	222.07		High CD8- TIL density	1.26667	1
DCB	535.913		High CD8- TIL density	10.8	1
DCB	17.8116		High CD8- TIL density	0.3	1
DCB	186.814		High CD8- TIL density	20.0667	1
DCB	26.5003		High CD8- TIL density	23.8	0
DCB	824.096		High CD8- TIL density	23.1333	0
DCB	516.138		High CD8- TIL density	0.8	1
DCB	180.867		High CD8- TIL density	4.36667	1
DCB	106.451		High CD8- TIL density	13.7667	1
DCB	2797.58		High CD8- TIL density	18.5	0
Non-DCB	15.0502		High CD8- TIL density	3.56667	0
Non-DCB	29.8573		High CD8- TIL density	0.966667	1
Non-DCB	812.996		High CD8- TIL density	5.33333	1
Non-DCB	206.2		High CD8- TIL density	3.23333	1
Non-DCB	0		High CD8- TIL density	2.33333	0
Non-DCB	23.8441		High CD8- TIL density	1.53333	1
Non-DCB	184.863		High CD8- TIL density	1.23333	1
Non-DCB	364.246		High CD8- TIL density	2.1	1
Non-DCB	69.7125		High CD8- TIL density	4.9	1
Non-DCB	801.055		High CD8- TIL density	48.3	0
Non-DCB	200.549		High CD8- TIL density	6.9	1
Non-DCB	44.4319		Low CD8- TIL density	2.5	1
Non-DCB	1420.81		Low CD8- TIL density	2.06667	1
Non-DCB	412.185		Low CD8- TIL density	1.3	1
Non-DCB	169.474		Low CD8- TIL density	4.1	1
Non-DCB	1226.43		Low CD8- TIL density	27.3	1
Non-DCB	36.2716		Low CD8- TIL density	2	1
Non-DCB	190.037		Low CD8- TIL density	6.53333	1
Non-DCB	17.6047		Low CD8- TIL density	14.7	1
Non-DCB	113.562		Low CD8- TIL density	12.3667	1
Non-DCB	197.088		Low CD8- TIL density	35.0333	1
Non-DCB	187.22		Low CD8- TIL density	11.2667	1
Non-DCB	54.788		Low CD8- TIL density	4.4	1
Non-DCB	524.242		Low CD8- TIL density	9.8	1
Non-DCB	147.9		Low CD8- TIL density	2.3	1
Non-DCB	7.16571		Low CD8- TIL density	1.16667	1
Non-DCB	23.5349		Low CD8- TIL density	44.7333	0
Non-DCB	0		Low CD8- TIL density	42.6333	0
Non-DCB	825.635		Low CD8- TIL density	12.1	1
Non-DCB	316.873		Low CD8- TIL density	9.86667	1
Non-DCB	197.399		Low CD8- TIL density	0.633333	1
Non-DCB	428.81		Low CD8- TIL density	4.46667	1
Non-DCB	183.044		Low CD8- TIL density	25.6667	1
Non-DCB	65.9681		Low CD8- TIL density	1.16667	1
Non-DCB	508.454		Low CD8- TIL density	1.5	1
Non-DCB	1487.59		Low CD8- TIL density	8.33333	1
Non-DCB	57.7996		Low CD8- TIL density	5.83333	1
Non-DCB	443.238		Low CD8- TIL density	27.5333	0
Non-DCB	914.081		Low CD8- TIL density	13.3	1
Non-DCB	1107.96		Low CD8- TIL density	1.36667	1
Non-DCB	164.028		Low CD8- TIL density	6.6	1
Non-DCB	932.72		Low CD8- TIL density	14	1
Non-DCB	398.489		Low CD8- TIL density	19.7	0
Non-DCB	493.748		Low CD8- TIL density	6.3	1
Non-DCB	112.484		Low CD8- TIL density	16.2333	0
Non-DCB	71.713		Low CD8- TIL density	13.0667	1
Non-DCB	1540.02		Low CD8- TIL density	12.8667	0
Non-DCB	122.993		Low CD8- TIL density	1.23333	1
Non-DCB	431.016		Low CD8- TIL density	2.8	1
			Low CD8- TIL density	0.4	1
			Low CD8- TIL density	2.66667	1

## Sheet: Fig. 2D
Figure 2D
Violine plot			Kaplan–Meier curve
Group	Density (/mm2)		Group	PFS (months)	Event (1 = progression/death, 0 = censored)
DCB	247.473		High PD-1+ Treg density	5.6	1
DCB	30.5254		High PD-1+ Treg density	48.3	0
DCB	9.07716		High PD-1+ Treg density	2	1
DCB	44.3799		High PD-1+ Treg density	3.16667	1
DCB	2.2326		High PD-1+ Treg density	0.733333	1
DCB	9.44363		High PD-1+ Treg density	14.7	1
DCB	283.735		High PD-1+ Treg density	6.6	1
DCB	394.061		High PD-1+ Treg density	17.8333	1
DCB	251.101		High PD-1+ Treg density	5.33333	1
DCB	178.614		High PD-1+ Treg density	4.9	1
DCB	52.1776		High PD-1+ Treg density	60.9	0
DCB	61.6412		High PD-1+ Treg density	6.03333	1
DCB	273.497		High PD-1+ Treg density	9.8	1
DCB	11.1272		High PD-1+ Treg density	23.9667	1
DCB	95.0547		High PD-1+ Treg density	51.3	0
DCB	45.6019		High PD-1+ Treg density	42.6333	0
DCB	54.0802		High PD-1+ Treg density	25.9	1
DCB	47.0535		High PD-1+ Treg density	9.86667	1
DCB	67.7261		High PD-1+ Treg density	0.633333	1
DCB	378.112		High PD-1+ Treg density	34.5333	1
DCB	64.8524		High PD-1+ Treg density	7.36667	1
DCB	166.089		High PD-1+ Treg density	1.26667	1
DCB	5.62473		High PD-1+ Treg density	0.3	1
DCB	56.6857		High PD-1+ Treg density	20.0667	1
DCB	9.50012		High PD-1+ Treg density	23.1333	0
DCB	92.1001		High PD-1+ Treg density	0.8	1
DCB	82.582		High PD-1+ Treg density	13.7667	1
DCB	40.9751		High PD-1+ Treg density	18.5	0
DCB	27.5453		High PD-1+ Treg density	3.56667	0
DCB	373.48		High PD-1+ Treg density	5.33333	1
Non-DCB	0.67103		High PD-1+ Treg density	3.23333	1
Non-DCB	7.38737		High PD-1+ Treg density	2.33333	0
Non-DCB	140.172		High PD-1+ Treg density	1.23333	1
Non-DCB	51.8742		High PD-1+ Treg density	1.53333	1
Non-DCB	0		High PD-1+ Treg density	1.23333	1
Non-DCB	2.46664		High PD-1+ Treg density	2.1	1
Non-DCB	45.3606		High PD-1+ Treg density	2.8	1
Non-DCB	46.1655		High PD-1+ Treg density	0.4	1
Non-DCB	9.00945		High PD-1+ Treg density	4.9	1
Non-DCB	184.394		High PD-1+ Treg density	48.3	0
Non-DCB	155.399		High PD-1+ Treg density	6.9	1
Non-DCB	0.683568		Low PD-1+ Treg density	2.5	1
Non-DCB	55.0315		Low PD-1+ Treg density	2.06667	1
Non-DCB	327.909		Low PD-1+ Treg density	23.4333	1
Non-DCB	10.2712		Low PD-1+ Treg density	4.13333	1
Non-DCB	525.916		Low PD-1+ Treg density	1.3	1
Non-DCB	30.2264		Low PD-1+ Treg density	4.1	1
Non-DCB	85.9617		Low PD-1+ Treg density	27.3	1
Non-DCB	10.7159		Low PD-1+ Treg density	6.53333	1
Non-DCB	16.2936		Low PD-1+ Treg density	12.3667	1
Non-DCB	51.6568		Low PD-1+ Treg density	35.0333	1
Non-DCB	88.3509		Low PD-1+ Treg density	11.2667	1
Non-DCB	21.7974		Low PD-1+ Treg density	4.4	1
Non-DCB	46.4845		Low PD-1+ Treg density	2.3	1
Non-DCB	32.1438		Low PD-1+ Treg density	1.16667	1
Non-DCB	1.40359		Low PD-1+ Treg density	44.7333	0
Non-DCB	5.57406		Low PD-1+ Treg density	12.1	1
Non-DCB	0		Low PD-1+ Treg density	4.46667	1
Non-DCB	49.9976		Low PD-1+ Treg density	25.6667	1
Non-DCB	46.2848		Low PD-1+ Treg density	0.966667	1
Non-DCB	58.1929		Low PD-1+ Treg density	1.16667	1
Non-DCB	185.168		Low PD-1+ Treg density	1.5	1
Non-DCB	47.123		Low PD-1+ Treg density	8.33333	1
Non-DCB	30.891		Low PD-1+ Treg density	14.6333	1
Non-DCB	105.813		Low PD-1+ Treg density	5.83333	1
Non-DCB	179.558		Low PD-1+ Treg density	18.6667	1
Non-DCB	8.99105		Low PD-1+ Treg density	27.5333	0
Non-DCB	71.6		Low PD-1+ Treg density	10.8	1
Non-DCB	189.034		Low PD-1+ Treg density	13.3	1
Non-DCB	145.996		Low PD-1+ Treg density	23.8	0
Non-DCB	28.737		Low PD-1+ Treg density	1.36667	1
Non-DCB	67.0988		Low PD-1+ Treg density	6.6	1
Non-DCB	153.765		Low PD-1+ Treg density	14	1
Non-DCB	308.058		Low PD-1+ Treg density	19.7	0
Non-DCB	32.1384		Low PD-1+ Treg density	4.36667	1
Non-DCB	12.9319		Low PD-1+ Treg density	6.3	1
Non-DCB	83.8965		Low PD-1+ Treg density	16.2333	0
Non-DCB	7.43677		Low PD-1+ Treg density	0.966667	1
Non-DCB	134.403		Low PD-1+ Treg density	13.0667	1
			Low PD-1+ Treg density	12.8667	0
			Low PD-1+ Treg density	2.66667	1

## Sheet: Fig. 3B
Figure 3B
Violine plot Cancer cell			Violine plot CAFs
Group	Density (/mm2)		Group	Density (/mm2)
TN	12615.4		TN	7.64177
TN	10562.1		TN	35.2396
TN	12719		TN	5.43921
TN	12365.1		TN	26.6586
TN	15210.6		TN	11.9545
TN	12719.2		TN	14.8811
TN	943.273		TN	36.0487
TN	11973.3		TN	0
TN	9228.47		TN	0.255648
TN	11713.6		TN	0
TN	13649.3		TN	48.6675
TN	8119.4		TN	51.1583
TN	10937.6		TN	8.83519
TN	12384.1		TN	11.6329
TN	11798		TN	5.88976
TN	11810.5		TN	11.6663
TN	11688.9		TN	0.806995
TN	11287.2		TN	11.6051
TN	10284.5		TN	2.98173
TN	11778.3		TN	4.74569
TN	11405		TN	38.4682
TN	12398.9		TN	12.3716
TN	8574		TN	11.3405
TN	9769.91		TN	76.2746
TN	13404.5		TN	6.38015
TN	10259.8		TN	94.1126
TN	14466.6		TN	6.88337
TN	7430.68		TN	193.389
TN	7973.01		TN	13.2495
TN	7818.72		TN	73.2909
TN	12269.1		TN	47.1986
TN	12767.3		TN	34.5168
TN	9310.4		TN	86.397
TN	9171.08		TN	15.4918
TN	10116.1		TN	547.529
TN	11092.4		TN	0
TN	12611		TN	17.8288
TN	12446.4		TN	7.9244
TN	8119.99		TN	0
TN	9988.07		TN	30.5723
TN	11657.2		TN	60.201
TN	12356.9		TN	38.8638
TN	8701.92		TN	6.61917
TN	9240.42		TN	68.6684
TN	12127.7		TN	15.9821
TN	11171.6		TN	5.31603
TN	8524.97		TN	71.3278
TN	12593.1		TN	20.0883
TN	12781.6		TN	26.9176
TN	8935.09		TN	327.68
TN	9909.76		TN	191.812
TN	8594.92		TN	4.60808
TN	5083.1		TN	122.905
TN	10726.5		TN	24.1733
TN	9639.78		TN	15.3098
TN	15122.5		TN	0
TN	7218.56		TN	55.331
TN	8592.7		TN	36.404
TN	12214.6		TN	29.5018
TN	13728.1		TN	1.25815
TN	13392.5		TN	59.2196
TN	10359		TN	40.8535
TN	13909.1		TN	43.7942
TN	9518.71		TN	15.5193
TN	12679.3		TN	0
TN	13055		TN	456.886
TN	11394.2		TN	63.5658
TN	13248.7		TN	98.8919
TN	11458.7		TN	10.859
TN	11385.5		TN	275.731
TN	9576.81		TN	133.835
TN	9634.17		TN	104.12
TN	11355.9		TN	36.7392
TN	11984.8		TN	29.9968
TN	12634.2		TN	68.6738
TN	10778		TN	16.0012
TN	11346.3		TN	91.0957
TN	11358.5		TN	7.87476
TN	12402.7		TN	4.29043
TN	3303.67		TN	0
TN	10025.8		TN	11.0543
TN	12930.2		TN	326.074
TN	13627.8		TN	73.1407
TN	10802.5		TN	370.346
TN	9449.27		TN	59.4468
TN	10332.3		TN	2.658
TN	12955		TN	5.98106
TN	14299.1		TN	26.0483
TN	10481.4		TN	3.94656
TN	11037.6		TN	2.47482
TN	12865.6		TN	5.89977
TN	11367		TN	5.63891
TN	9772.34		TN	68.4799
TN	12395.5		TN	59.1806
TN	11217.2		TN	146.634
TN	11740.2		TN	74.8617
TN	6645.2		TN	0
TN	9917.97		TN	167.386
TN	10869.2		TN	192.158
TN	10756		TN	257.872
TN	11919		TN	138.632
TN	10865.4		TN	64.2849
TN	14565.4		TN	0.805613
ISA	929.795		ISA	1079.68
ISA	703.168		ISA	519.58
ISA	622.694		ISA	776.284
ISA	357.297		ISA	902.638
ISA	392.673		ISA	1069.19
ISA	490.694		ISA	1800.04
ISA	0		ISA	0
ISA	859.818		ISA	430.422
ISA	503.952		ISA	8.84838
ISA	1093.51		ISA	88.257
ISA	569.885		ISA	2867.6
ISA	154.4		ISA	1685.05
ISA	967.054		ISA	962.31
ISA	576.705		ISA	1680.18
ISA	552.056		ISA	888.67
ISA	401.16		ISA	450.529
ISA	431.606		ISA	9.08723
ISA	316.052		ISA	459.865
ISA	570.516		ISA	435.225
ISA	192.89		ISA	3216.33
ISA	600.588		ISA	2078.13
ISA	278.712		ISA	219.182
ISA	28.4334		ISA	239.323
ISA	4.65539		ISA	364.328
ISA	771.859		ISA	98.7507
ISA	7.6877		ISA	1875.77
ISA	311.845		ISA	1065.97
ISA	3.66272		ISA	9838.05
ISA	126.447		ISA	136.018
ISA	214.435		ISA	768.85
ISA	197.626		ISA	3139.92
ISA	378.907		ISA	185.517
ISA	8.29217		ISA	307.86
ISA	0		ISA	932.215
ISA	35.8319		ISA	2436.09
ISA	18.0564		ISA	11.7061
ISA	2062.85		ISA	126.077
ISA	172.258		ISA	22.4028
ISA	0		ISA	49.0691
ISA	284.376		ISA	901.074
ISA	124.194		ISA	1657.43
ISA	85.8339		ISA	1853.75
ISA	30.4166		ISA	383.88
ISA	203.375		ISA	326.448
ISA	20.5999		ISA	1258.04
ISA	341.423		ISA	981.421
ISA	96.9671		ISA	932.382
ISA	308.384		ISA	644.856
ISA	1087.16		ISA	1602.2
ISA	19.5798		ISA	4871.37
ISA	63.3814		ISA	472.896
ISA	687.398		ISA	858.506
ISA	0		ISA	3243.83
ISA	375.888		ISA	141.077
ISA	34.3161		ISA	257.316
ISA	337.221		ISA	7.87291
ISA	14.6503		ISA	1405.13
ISA	47.6612		ISA	247.947
ISA	24.787		ISA	1778.56
ISA	1995.27		ISA	36.4812
ISA	74.5583		ISA	531.834
ISA	41.7511		ISA	2032.04
ISA	8.90629		ISA	1167.23
ISA	65.8292		ISA	563.654
ISA	185.662		ISA	0
ISA	162.879		ISA	3154.31
ISA	73.4157		ISA	1160.05
ISA	116.916		ISA	7564.27
ISA	72.746		ISA	3305.95
ISA	230.826		ISA	740.466
ISA	71.7511		ISA	736.781
ISA	238.398		ISA	1057.62
ISA	125.903		ISA	902.892
ISA	367.677		ISA	298.477
ISA	180.062		ISA	2122.97
ISA	53.805		ISA	450.939
ISA	102.162		ISA	3056.63
ISA	541.29		ISA	362.802
ISA	511.489		ISA	242.166
ISA	19.1939		ISA	56.0838
ISA	128.577		ISA	92.574
ISA	189.872		ISA	2492.34
ISA	217.382		ISA	2562.65
ISA	339.915		ISA	3767.08
ISA	76.2711		ISA	652.852
ISA	49.7807		ISA	27.2119
ISA	674.26		ISA	719.087
ISA	48.6269		ISA	2493.71
ISA	279.041		ISA	66.6904
ISA	114.425		ISA	727.278
ISA	119.451		ISA	492.127
ISA	312.35		ISA	841.932
ISA	59.7507		ISA	2117.63
ISA	493.243		ISA	1139.37
ISA	10.1622		ISA	858.409
ISA	290.219		ISA	1246.86
ISA	6.09466		ISA	172.516
ISA	159.306		ISA	1523.83
ISA	561.049		ISA	1438.9
ISA	182.222		ISA	1544.32
ISA	250.915		ISA	619.817
ISA	125.882		ISA	173.586
ISA	16.3903		ISA	1392.61

## Sheet: Fig. 3C
Figure 3C
Violine plot Leukocytes			Violine plot T cells			Violine plot CD3- Leukocytes
Group	Density (/mm2)		Group	Density (/mm2)		Group	Density (/mm2)
TN	427.682		TN	71.6831		TN	341.341
TN	39.7071		TN	31.7657		TN	7.94141
TN	101.664		TN	57.9521		TN	42.719
TN	1222.65		TN	597.328		TN	629.1
TN	93.5828		TN	28.3713		TN	65.635
TN	1089.8		TN	412.28		TN	680.164
TN	763.03		TN	250.338		TN	510.689
TN	316.437		TN	8.55235		TN	307.885
TN	3782.61		TN	1603.86		TN	2200.05
TN	1758.24		TN	1078.84		TN	679.396
TN	550.211		TN	134.496		TN	419.79
TN	4554.95		TN	849.984		TN	3718.68
TN	146.891		TN	114.613		TN	32.5905
TN	342.364		TN	15.3473		TN	318.752
TN	594.698		TN	174.067		TN	388.289
TN	553.123		TN	136.92		TN	412.36
TN	530.86		TN	259.274		TN	274.024
TN	748.434		TN	215.927		TN	529.74
TN	726.918		TN	373.929		TN	357.975
TN	47.4754		TN	14.2426		TN	33.2328
TN	467.586		TN	63.0682		TN	399.941
TN	525.661		TN	142.112		TN	384.466
TN	395.216		TN	373.26		TN	25.6159
TN	654.615		TN	39.0853		TN	609.058
TN	8.82363		TN	1.6416		TN	6.97682
TN	1604.09		TN	473.808		TN	1136.84
TN	324.911		TN	25.671		TN	297.324
TN	2680.69		TN	710.67		TN	2001.37
TN	1251.92		TN	411.781		TN	840.136
TN	711.347		TN	431.966		TN	287.619
TN	395.776		TN	254.427		TN	197.888
TN	3081.76		TN	814.077		TN	2280.75
TN	1519.15		TN	467.177		TN	1065.23
TN	889.769		TN	305.703		TN	574.125
TN	840.237		TN	83.1918		TN	299.49
TN	4.29826		TN	2.86551		TN	0
TN	986.491		TN	834.723		TN	161.253
TN	96.4555		TN	18.1992		TN	72.7966
TN	1820.5		TN	1213.66		TN	635.729
TN	441.415		TN	160.259		TN	274.127
TN	317.395		TN	99.4125		TN	210.475
TN	675.336		TN	237.354		TN	438.958
TN	479.715		TN	217.109		TN	264.202
TN	957.655		TN	235.926		TN	717.924
TN	565.829		TN	138.95		TN	427.165
TN	1402.39		TN	790.329		TN	612.059
TN	2097.24		TN	167.538		TN	1931.65
TN	27.5958		TN	12.6152		TN	14.9806
TN	148.926		TN	7.94423		TN	141.206
TN	3852.89		TN	569.419		TN	3288.8
TN	2030.01		TN	82.2124		TN	1878.24
TN	1594.02		TN	1056.45		TN	576.527
TN	6967.84		TN	4326.34		TN	2698.61
TN	1119.48		TN	175.157		TN	948.133
TN	2579.82		TN	1693.01		TN	921.365
TN	307.576		TN	222.138		TN	85.4377
TN	3701.83		TN	2221.1		TN	1532.56
TN	2567.33		TN	157.184		TN	2410.15
TN	511.183		TN	101.646		TN	398.9
TN	162.417		TN	14.27		TN	134.966
TN	958.869		TN	396.227		TN	567.397
TN	3872.15		TN	1828.34		TN	2065.6
TN	831.058		TN	151.971		TN	674.836
TN	2322.2		TN	1126.61		TN	1195.59
TN	441.567		TN	283.864		TN	157.702
TN	934.788		TN	74.2431		TN	862.233
TN	1537.42		TN	509.002		TN	1031.7
TN	66.2608		TN	17.4371		TN	48.8238
TN	599.306		TN	54.3371		TN	530.586
TN	377.619		TN	68.9304		TN	305.691
TN	379.234		TN	142.406		TN	224.444
TN	414.399		TN	156.704		TN	246.337
TN	329.599		TN	115.36		TN	213.062
TN	649.643		TN	3.41286		TN	620.034
TN	320.538		TN	15.814		TN	294.992
TN	1041.94		TN	170.877		TN	860.323
TN	173.794		TN	0		TN	74.4831
TN	347.962		TN	208.395		TN	141.479
TN	2083.33		TN	204.137		TN	1869.98
TN	8999.66		TN	512.639		TN	8487.02
TN	1539.51		TN	313.603		TN	1225.9
TN	1048.13		TN	325.002		TN	729.629
TN	1305.38		TN	184.7		TN	1123.17
TN	1484.59		TN	277.607		TN	1206.99
TN	1913.38		TN	662.642		TN	1250.74
TN	2526.17		TN	1029.86		TN	1497.71
TN	269.718		TN	94.5913		TN	169.808
TN	35.6683		TN	11.1732		TN	24.0653
TN	2245.09		TN	468.803		TN	1789.19
TN	1130.11		TN	196.16		TN	931.027
TN	310.719		TN	4.79505		TN	305.924
TN	1093.35		TN	449.774		TN	618.036
TN	1394.66		TN	1171.13		TN	228.394
TN	489.393		TN	40.1741		TN	394.436
TN	990.2		TN	37.7939		TN	944.847
TN	1281.73		TN	457.663		TN	832.365
TN	6110.91		TN	1636.25		TN	4541.44
TN	638.097		TN	342.585		TN	299.435
TN	1282.02		TN	435.575		TN	848.273
TN	1674.5		TN	403.98		TN	1256.38
TN	254.105		TN	44.3486		TN	212.154
TN	1225.05		TN	411.618		TN	812.347
TN	276.221		TN	143.208		TN	129.561
ISA	3609.63		ISA	956.481		ISA	2560.21
ISA	296.815		ISA	208.477		ISA	88.3377
ISA	1789.72		ISA	1063.48		ISA	738.074
ISA	3247.92		ISA	1653.84		ISA	1612.51
ISA	1387.45		ISA	476.117		ISA	918.252
ISA	2279.39		ISA	817.185		ISA	1471.49
ISA	0		ISA	0		ISA	0
ISA	1393.5		ISA	16.9422		ISA	1228.31
ISA	8864.71		ISA	3152		ISA	5764.11
ISA	7070.34		ISA	4874.34		ISA	2234.95
ISA	1615.62		ISA	168.116		ISA	1443.23
ISA	9879.05		ISA	2503.58		ISA	7416.3
ISA	1267.08		ISA	724.143		ISA	549.284
ISA	1668.65		ISA	416.71		ISA	1238.83
ISA	2998.97		ISA	877.58		ISA	2105.93
ISA	7321.5		ISA	3202.93		ISA	4159.41
ISA	5173.03		ISA	2819.81		ISA	2384.42
ISA	3417.44		ISA	1089.89		ISA	2339.44
ISA	2199.57		ISA	976.04		ISA	1234.46
ISA	1716.82		ISA	539.442		ISA	1187.31
ISA	4640.56		ISA	1188.34		ISA	3465.44
ISA	3024.41		ISA	869.16		ISA	2171.25
ISA	5203.31		ISA	4805.25		ISA	426.501
ISA	4881.18		ISA	531.073		ISA	4344.38
ISA	412.926		ISA	66.7282		ISA	346.915
ISA	6765.92		ISA	2268.02		ISA	4553.19
ISA	1343.69		ISA	142.165		ISA	1206.11
ISA	5120.48		ISA	893.704		ISA	4256.08
ISA	5060.68		ISA	1673.15		ISA	3408.48
ISA	3433.81		ISA	1650.01		ISA	1838.83
ISA	408.427		ISA	118.576		ISA	296.439
ISA	12321.8		ISA	2403.68		ISA	9962.86
ISA	2954.78		ISA	848.565		ISA	2148.59
ISA	2484.44		ISA	639.69		ISA	1844.75
ISA	1772.05		ISA	127.04		ISA	452.785
ISA	126.395		ISA	9.0282		ISA	99.3102
ISA	4143.79		ISA	2957.05		ISA	1251.58
ISA	302.772		ISA	33.2891		ISA	265.784
ISA	6595.45		ISA	5133.85		ISA	1498.13
ISA	794		ISA	320.979		ISA	459.882
ISA	443.832		ISA	86.2249		ISA	349.135
ISA	2813.51		ISA	833.815		ISA	1989.51
ISA	3887.89		ISA	1204.71		ISA	2709.25
ISA	2226.95		ISA	450.814		ISA	1769.36
ISA	743.719		ISA	114.209		ISA	628.904
ISA	4859.18		ISA	1896.12		ISA	3042.32
ISA	5289.44		ISA	467.098		ISA	4833.58
ISA	61.8903		ISA	19.7409		ISA	42.1494
ISA	2506.97		ISA	200.125		ISA	2315.63
ISA	2268.65		ISA	227.126		ISA	2049.36
ISA	859.849		ISA	58.7996		ISA	761.34
ISA	10069.4		ISA	2735.98		ISA	7425.26
ISA	11079.4		ISA	4557.48		ISA	6621.65
ISA	5651.02		ISA	1137.82		ISA	4558.92
ISA	3854.84		ISA	2768.17		ISA	1109.55
ISA	923.692		ISA	219.927		ISA	711.096
ISA	6964.76		ISA	2930.06		ISA	4096.23
ISA	888.54		ISA	54.4699		ISA	840.879
ISA	2180.62		ISA	557.391		ISA	1624.5
ISA	1450.47		ISA	112.344		ISA	1210.39
ISA	9710.74		ISA	3137.28		ISA	6653.84
ISA	5351.4		ISA	2214.62		ISA	3177.32
ISA	2455.83		ISA	595.732		ISA	1879.89
ISA	581.491		ISA	253.912		ISA	333.848
ISA	8074.85		ISA	5344.2		ISA	2824.91
ISA	1336.45		ISA	151.742		ISA	1148.51
ISA	1702.38		ISA	415.734		ISA	1296.72
ISA	993.783		ISA	636.291		ISA	360.49
ISA	561.45		ISA	85.803		ISA	472.849
ISA	665.429		ISA	116.315		ISA	549.115
ISA	1844.36		ISA	1042.16		ISA	803.377
ISA	1284.67		ISA	327.404		ISA	939.941
ISA	5553.89		ISA	1408.28		ISA	4176.99
ISA	1412.05		ISA	48.642		ISA	1295.81
ISA	755.381		ISA	52.701		ISA	690.759
ISA	4428.82		ISA	664.775		ISA	3744.4
ISA	150.238		ISA	0		ISA	138.219
ISA	3852.95		ISA	2063.09		ISA	1818.73
ISA	10112.2		ISA	1564.24		ISA	8536.53
ISA	2610.37		ISA	115.164		ISA	2495.21
ISA	3834.96		ISA	575.803		ISA	3275.93
ISA	2311.51		ISA	414.267		ISA	1907.6
ISA	1094.38		ISA	208.67		ISA	887.366
ISA	5891.86		ISA	1189.7		ISA	4742.63
ISA	9183.77		ISA	4069.97		ISA	5171.91
ISA	4346.32		ISA	1733.37		ISA	2626.92
ISA	3415.76		ISA	740.372		ISA	2637.89
ISA	274.395		ISA	104.852		ISA	169.326
ISA	5580.81		ISA	1404.2		ISA	4248.62
ISA	4912.65		ISA	1688.4		ISA	3259.84
ISA	599.025		ISA	77.8644		ISA	522.93
ISA	5919.81		ISA	1734.22		ISA	4105.59
ISA	4881.8		ISA	3161.14		ISA	1761.03
ISA	1383.05		ISA	98.6486		ISA	1227.19
ISA	963.8		ISA	36.3698		ISA	924.756
ISA	8485.82		ISA	2190.65		ISA	6354
ISA	2145.32		ISA	731.359		ISA	1413.96
ISA	1740.11		ISA	840.833		ISA	908.703
ISA	4526.55		ISA	919.955		ISA	3610.72
ISA	8240.29		ISA	3098.67		ISA	5076.25
ISA	2898.11		ISA	300.837		ISA	2595.97
ISA	5460.49		ISA	2685.48		ISA	2794.58
ISA	1338.09		ISA	519.481		ISA	785.824

## Sheet: Fig. 3D
Figure 3D
Group	PFS (months)	Event (1 = progression/death, 0 = censored)
High CD8+ TIL density	2.33333	0
High CD8+ TIL density	1.53333	1
High CD8+ TIL density	1.23333	1
High CD8+ TIL density	5.6	1
High CD8+ TIL density	2.1	1
High CD8+ TIL density	48.3	0
High CD8+ TIL density	23.4333	1
High CD8+ TIL density	4.13333	1
High CD8+ TIL density	4.9	1
High CD8+ TIL density	48.3	0
High CD8+ TIL density	2	1
High CD8+ TIL density	3.16667	1
High CD8+ TIL density	0.733333	1
High CD8+ TIL density	6.6	1
High CD8+ TIL density	17.8333	1
High CD8+ TIL density	5.33333	1
High CD8+ TIL density	60.9	0
High CD8+ TIL density	6.03333	1
High CD8+ TIL density	23.9667	1
High CD8+ TIL density	51.3	0
High CD8+ TIL density	44.7333	0
High CD8+ TIL density	42.6333	0
High CD8+ TIL density	25.9	1
High CD8+ TIL density	9.86667	1
High CD8+ TIL density	7.36667	1
High CD8+ TIL density	18.6667	1
High CD8+ TIL density	27.5333	0
High CD8+ TIL density	1.26667	1
High CD8+ TIL density	10.8	1
High CD8+ TIL density	0.3	1
High CD8+ TIL density	20.0667	1
High CD8+ TIL density	23.8	0
High CD8+ TIL density	23.1333	0
High CD8+ TIL density	19.7	0
High CD8+ TIL density	4.36667	1
High CD8+ TIL density	13.7667	1
High CD8+ TIL density	18.5	0
High CD8+ TIL density	0.966667	1
High CD8+ TIL density	5.33333	1
High CD8+ TIL density	3.23333	1
High CD8+ TIL density	12.8667	0
Low CD8+ TIL density	1.23333	1
Low CD8+ TIL density	2.5	1
Low CD8+ TIL density	2.06667	1
Low CD8+ TIL density	2.8	1
Low CD8+ TIL density	0.4	1
Low CD8+ TIL density	1.3	1
Low CD8+ TIL density	4.1	1
Low CD8+ TIL density	2.66667	1
Low CD8+ TIL density	27.3	1
Low CD8+ TIL density	6.9	1
Low CD8+ TIL density	6.53333	1
Low CD8+ TIL density	14.7	1
Low CD8+ TIL density	12.3667	1
Low CD8+ TIL density	35.0333	1
Low CD8+ TIL density	11.2667	1
Low CD8+ TIL density	4.9	1
Low CD8+ TIL density	4.4	1
Low CD8+ TIL density	9.8	1
Low CD8+ TIL density	2.3	1
Low CD8+ TIL density	1.16667	1
Low CD8+ TIL density	12.1	1
Low CD8+ TIL density	0.633333	1
Low CD8+ TIL density	4.46667	1
Low CD8+ TIL density	25.6667	1
Low CD8+ TIL density	0.966667	1
Low CD8+ TIL density	1.16667	1
Low CD8+ TIL density	34.5333	1
Low CD8+ TIL density	1.5	1
Low CD8+ TIL density	8.33333	1
Low CD8+ TIL density	14.6333	1
Low CD8+ TIL density	5.83333	1
Low CD8+ TIL density	13.3	1
Low CD8+ TIL density	1.36667	1
Low CD8+ TIL density	6.6	1
Low CD8+ TIL density	0.8	1
Low CD8+ TIL density	14	1
Low CD8+ TIL density	6.3	1
Low CD8+ TIL density	16.2333	0
Low CD8+ TIL density	3.56667	0
Low CD8+ TIL density	13.0667	1

## Sheet: Fig. 3E
Figure 3E
Progression-free survival				Overall survival
Group	PFS (months)	Event (1 = progression/death, 0 = censored)		Group	PFS (months)	Event (1 = progression/death, 0 = censored)
CD8+ TIL density 1st quartile	1.23333	1		CD8+ TIL density 1st quartile	14	1
CD8+ TIL density 1st quartile	48.3	0		CD8+ TIL density 1st quartile	65.8	0
CD8+ TIL density 1st quartile	23.4333	1		CD8+ TIL density 1st quartile	81.2333	0
CD8+ TIL density 1st quartile	4.13333	1		CD8+ TIL density 1st quartile	11.2	1
CD8+ TIL density 1st quartile	4.9	1		CD8+ TIL density 1st quartile	4.9	1
CD8+ TIL density 1st quartile	48.3	0		CD8+ TIL density 1st quartile	49.3333	0
CD8+ TIL density 1st quartile	0.733333	1		CD8+ TIL density 1st quartile	2.5	1
CD8+ TIL density 1st quartile	17.8333	1		CD8+ TIL density 1st quartile	60.9	1
CD8+ TIL density 1st quartile	5.33333	1		CD8+ TIL density 1st quartile	24.0333	1
CD8+ TIL density 1st quartile	60.9	0		CD8+ TIL density 1st quartile	62.0667	0
CD8+ TIL density 1st quartile	6.03333	1		CD8+ TIL density 1st quartile	9.33333	1
CD8+ TIL density 1st quartile	51.3	0		CD8+ TIL density 1st quartile	52.0667	0
CD8+ TIL density 1st quartile	42.6333	0		CD8+ TIL density 1st quartile	45.0333	0
CD8+ TIL density 1st quartile	9.86667	1		CD8+ TIL density 1st quartile	16.6	1
CD8+ TIL density 1st quartile	20.0667	1		CD8+ TIL density 1st quartile	25	0
CD8+ TIL density 1st quartile	23.8	0		CD8+ TIL density 1st quartile	24.2667	0
CD8+ TIL density 1st quartile	19.7	0		CD8+ TIL density 1st quartile	21.2333	0
CD8+ TIL density 1st quartile	4.36667	1		CD8+ TIL density 1st quartile	4.36667	1
CD8+ TIL density 1st quartile	13.7667	1		CD8+ TIL density 1st quartile	16.3333	0
CD8+ TIL density 1st quartile	18.5	0		CD8+ TIL density 1st quartile	20.7667	0
CD8+ TIL density 1st quartile	0.966667	1		CD8+ TIL density 1st quartile	0.966667	1
CD8+ TIL density 2nd quartile	2.33333	0		CD8+ TIL density 2nd quartile	6.83333	1
CD8+ TIL density 2nd quartile	1.53333	1		CD8+ TIL density 2nd quartile	27.2	1
CD8+ TIL density 2nd quartile	5.6	1		CD8+ TIL density 2nd quartile	38.3667	1
CD8+ TIL density 2nd quartile	2.1	1		CD8+ TIL density 2nd quartile	20.8667	1
CD8+ TIL density 2nd quartile	2	1		CD8+ TIL density 2nd quartile	4.13333	1
CD8+ TIL density 2nd quartile	3.16667	1		CD8+ TIL density 2nd quartile	3.16667	1
CD8+ TIL density 2nd quartile	6.6	1		CD8+ TIL density 2nd quartile	32.9333	0
CD8+ TIL density 2nd quartile	23.9667	1		CD8+ TIL density 2nd quartile	34.7	0
CD8+ TIL density 2nd quartile	44.7333	0		CD8+ TIL density 2nd quartile	44.8	0
CD8+ TIL density 2nd quartile	25.9	1		CD8+ TIL density 2nd quartile	45.2333	0
CD8+ TIL density 2nd quartile	7.36667	1		CD8+ TIL density 2nd quartile	16.8333	1
CD8+ TIL density 2nd quartile	18.6667	1		CD8+ TIL density 2nd quartile	21.9333	1
CD8+ TIL density 2nd quartile	27.5333	0		CD8+ TIL density 2nd quartile	29.4	0
CD8+ TIL density 2nd quartile	1.26667	1		CD8+ TIL density 2nd quartile	3.66667	1
CD8+ TIL density 2nd quartile	10.8	1		CD8+ TIL density 2nd quartile	29.0333	0
CD8+ TIL density 2nd quartile	0.3	1		CD8+ TIL density 2nd quartile	0.3	1
CD8+ TIL density 2nd quartile	23.1333	0		CD8+ TIL density 2nd quartile	23.7667	0
CD8+ TIL density 2nd quartile	5.33333	1		CD8+ TIL density 2nd quartile	16.1333	0
CD8+ TIL density 2nd quartile	3.23333	1		CD8+ TIL density 2nd quartile	14.2667	0
CD8+ TIL density 2nd quartile	12.8667	0		CD8+ TIL density 2nd quartile	13.0667	0
CD8+ TIL density 3rd quartile	2.8	1		CD8+ TIL density 3rd quartile	20.3333	1
CD8+ TIL density 3rd quartile	2.66667	1		CD8+ TIL density 3rd quartile	31.1333	1
CD8+ TIL density 3rd quartile	27.3	1		CD8+ TIL density 3rd quartile	99.8667	0
CD8+ TIL density 3rd quartile	6.9	1		CD8+ TIL density 3rd quartile	18.6667	1
CD8+ TIL density 3rd quartile	6.53333	1		CD8+ TIL density 3rd quartile	8.6	1
CD8+ TIL density 3rd quartile	14.7	1		CD8+ TIL density 3rd quartile	36.7	1
CD8+ TIL density 3rd quartile	11.2667	1		CD8+ TIL density 3rd quartile	18.0667	1
CD8+ TIL density 3rd quartile	4.9	1		CD8+ TIL density 3rd quartile	17.7333	1
CD8+ TIL density 3rd quartile	4.4	1		CD8+ TIL density 3rd quartile	9.76667	1
CD8+ TIL density 3rd quartile	9.8	1		CD8+ TIL density 3rd quartile	15.9667	1
CD8+ TIL density 3rd quartile	2.3	1		CD8+ TIL density 3rd quartile	7.36667	1
CD8+ TIL density 3rd quartile	25.6667	1		CD8+ TIL density 3rd quartile	31.4333	0
CD8+ TIL density 3rd quartile	0.966667	1		CD8+ TIL density 3rd quartile	0.966667	1
CD8+ TIL density 3rd quartile	1.16667	1		CD8+ TIL density 3rd quartile	5.2	1
CD8+ TIL density 3rd quartile	34.5333	1		CD8+ TIL density 3rd quartile	35.2	0
CD8+ TIL density 3rd quartile	14.6333	1		CD8+ TIL density 3rd quartile	37.9	1
CD8+ TIL density 3rd quartile	13.3	1		CD8+ TIL density 3rd quartile	27.5333	0
CD8+ TIL density 3rd quartile	1.36667	1		CD8+ TIL density 3rd quartile	4	1
CD8+ TIL density 3rd quartile	0.8	1		CD8+ TIL density 3rd quartile	1	1
CD8+ TIL density 3rd quartile	3.56667	0		CD8+ TIL density 3rd quartile	21.5667	0
CD8+ TIL density 4th quartile	1.23333	1		CD8+ TIL density 4th quartile	33.6	1
CD8+ TIL density 4th quartile	2.5	1		CD8+ TIL density 4th quartile	6.3	1
CD8+ TIL density 4th quartile	2.06667	1		CD8+ TIL density 4th quartile	10.9667	1
CD8+ TIL density 4th quartile	0.4	1		CD8+ TIL density 4th quartile	4.4	1
CD8+ TIL density 4th quartile	1.3	1		CD8+ TIL density 4th quartile	12.6667	1
CD8+ TIL density 4th quartile	4.1	1		CD8+ TIL density 4th quartile	5.53333	1
CD8+ TIL density 4th quartile	12.3667	1		CD8+ TIL density 4th quartile	33.5667	1
CD8+ TIL density 4th quartile	35.0333	1		CD8+ TIL density 4th quartile	44.7	1
CD8+ TIL density 4th quartile	1.16667	1		CD8+ TIL density 4th quartile	9.86667	1
CD8+ TIL density 4th quartile	12.1	1		CD8+ TIL density 4th quartile	29.6667	1
CD8+ TIL density 4th quartile	0.633333	1		CD8+ TIL density 4th quartile	0.633333	1
CD8+ TIL density 4th quartile	4.46667	1		CD8+ TIL density 4th quartile	21.2	1
CD8+ TIL density 4th quartile	1.5	1		CD8+ TIL density 4th quartile	3.2	1
CD8+ TIL density 4th quartile	8.33333	1		CD8+ TIL density 4th quartile	19.8333	1
CD8+ TIL density 4th quartile	5.83333	1		CD8+ TIL density 4th quartile	13.9333	1
CD8+ TIL density 4th quartile	6.6	1		CD8+ TIL density 4th quartile	19.0667	1
CD8+ TIL density 4th quartile	14	1		CD8+ TIL density 4th quartile	17	1
CD8+ TIL density 4th quartile	6.3	1		CD8+ TIL density 4th quartile	16.3333	0
CD8+ TIL density 4th quartile	16.2333	0		CD8+ TIL density 4th quartile	16.2333	0
CD8+ TIL density 4th quartile	13.0667	1		CD8+ TIL density 4th quartile	14.1	0

## Sheet: Fig. 4A
Figure 4A
Kaplan–Meier curve
Group	PFS (months)	Event (1 = progression/death, 0 = censored)
High Trm-like CD8+ TIL density	2.33333	0
High Trm-like CD8+ TIL density	1.53333	1
High Trm-like CD8+ TIL density	1.23333	1
High Trm-like CD8+ TIL density	2.8	1
High Trm-like CD8+ TIL density	48.3	0
High Trm-like CD8+ TIL density	23.4333	1
High Trm-like CD8+ TIL density	4.13333	1
High Trm-like CD8+ TIL density	4.9	1
High Trm-like CD8+ TIL density	48.3	0
High Trm-like CD8+ TIL density	2.66667	1
High Trm-like CD8+ TIL density	27.3	1
High Trm-like CD8+ TIL density	2	1
High Trm-like CD8+ TIL density	3.16667	1
High Trm-like CD8+ TIL density	0.733333	1
High Trm-like CD8+ TIL density	6.6	1
High Trm-like CD8+ TIL density	17.8333	1
High Trm-like CD8+ TIL density	5.33333	1
High Trm-like CD8+ TIL density	60.9	0
High Trm-like CD8+ TIL density	6.03333	1
High Trm-like CD8+ TIL density	23.9667	1
High Trm-like CD8+ TIL density	51.3	0
High Trm-like CD8+ TIL density	44.7333	0
High Trm-like CD8+ TIL density	42.6333	0
High Trm-like CD8+ TIL density	25.9	1
High Trm-like CD8+ TIL density	9.86667	1
High Trm-like CD8+ TIL density	34.5333	1
High Trm-like CD8+ TIL density	7.36667	1
High Trm-like CD8+ TIL density	18.6667	1
High Trm-like CD8+ TIL density	27.5333	0
High Trm-like CD8+ TIL density	1.26667	1
High Trm-like CD8+ TIL density	0.3	1
High Trm-like CD8+ TIL density	20.0667	1
High Trm-like CD8+ TIL density	23.8	0
High Trm-like CD8+ TIL density	23.1333	0
High Trm-like CD8+ TIL density	19.7	0
High Trm-like CD8+ TIL density	4.36667	1
High Trm-like CD8+ TIL density	13.7667	1
High Trm-like CD8+ TIL density	18.5	0
High Trm-like CD8+ TIL density	0.966667	1
High Trm-like CD8+ TIL density	5.33333	1
High Trm-like CD8+ TIL density	12.8667	0
Low Trm-like CD8+ TIL density	1.23333	1
Low Trm-like CD8+ TIL density	2.5	1
Low Trm-like CD8+ TIL density	2.06667	1
Low Trm-like CD8+ TIL density	5.6	1
Low Trm-like CD8+ TIL density	2.1	1
Low Trm-like CD8+ TIL density	0.4	1
Low Trm-like CD8+ TIL density	1.3	1
Low Trm-like CD8+ TIL density	4.1	1
Low Trm-like CD8+ TIL density	6.9	1
Low Trm-like CD8+ TIL density	6.53333	1
Low Trm-like CD8+ TIL density	14.7	1
Low Trm-like CD8+ TIL density	12.3667	1
Low Trm-like CD8+ TIL density	35.0333	1
Low Trm-like CD8+ TIL density	11.2667	1
Low Trm-like CD8+ TIL density	4.9	1
Low Trm-like CD8+ TIL density	4.4	1
Low Trm-like CD8+ TIL density	9.8	1
Low Trm-like CD8+ TIL density	2.3	1
Low Trm-like CD8+ TIL density	1.16667	1
Low Trm-like CD8+ TIL density	12.1	1
Low Trm-like CD8+ TIL density	0.633333	1
Low Trm-like CD8+ TIL density	4.46667	1
Low Trm-like CD8+ TIL density	25.6667	1
Low Trm-like CD8+ TIL density	0.966667	1
Low Trm-like CD8+ TIL density	1.16667	1
Low Trm-like CD8+ TIL density	1.5	1
Low Trm-like CD8+ TIL density	8.33333	1
Low Trm-like CD8+ TIL density	14.6333	1
Low Trm-like CD8+ TIL density	5.83333	1
Low Trm-like CD8+ TIL density	10.8	1
Low Trm-like CD8+ TIL density	13.3	1
Low Trm-like CD8+ TIL density	1.36667	1
Low Trm-like CD8+ TIL density	6.6	1
Low Trm-like CD8+ TIL density	0.8	1
Low Trm-like CD8+ TIL density	14	1
Low Trm-like CD8+ TIL density	6.3	1
Low Trm-like CD8+ TIL density	16.2333	0
Low Trm-like CD8+ TIL density	3.56667	0
Low Trm-like CD8+ TIL density	13.0667	1
Low Trm-like CD8+ TIL density	3.23333	1

## Sheet: Fig. 4C
Figure 4C
Correlation			Correlation
%CD103	%LAG-3		%CD39	%TIM-3
66.0377	98.1132		41.5094	20.7547
73.494	55.4217		68.6747	43.3735
0	0		50	0
79.1493	19.6831		38.4487	7.83987
15	30		80	40
40.2778	33.3333		83.3333	68.0556
12.6437	19.5402		81.6092	63.2184
68.9655	92.8382		31.0345	23.6074
100	100		66.6667	33.3333
76.0048	93.5691		60.2291	84.8272
92.437	97.479		100	100
96.3415	95.122		89.0244	80.4878
100	100		50	0
100	100		100	100
60.7843	92.1569		70.5882	50.9804
50	0		50	50
85.7143	92.8571		92.8571	64.2857
58.1081	86.4865		89.1892	83.7838
86	78		98.4	96.4
79.7527	31.6847		67.2334	40.0309
91.2568	27.8689		91.8033	52.459
80.9524	52.381		69.0476	71.4286
68.0498	26.556		73.444	60.9959
92.5	87.5		100	97.5
81.3107	39.0777		44.9029	44.4175
87.5	37.5		87.5	62.5
88.8889	86.1111		25	38.8889
94.1176	94.1176		73.5294	67.6471
33.3333	16.6667		33.3333	16.6667
98.8024	97.8044		9.98004	19.5609
100	96.7742		95.1613	90.3226
47.3684	68.4211		26.3158	26.3158
82.5397	80.9524		100	93.6508
50	0		50	50
100	99.1736		99.1736	97.5207
25	0		25	25
83.6538	36.5385		95.1923	57.6923
96.4912	85.9649		78.9474	92.9825
74.6479	28.169		76.0563	61.9718
99.3922	95.6037		84.6029	94.53
78.4038	75.1174		71.3615	89.6714
82.3529	94.1176		100	58.8235
60	60		90	70
100	0		0	0
93.2719	74.5622		73.6406	54.2857
50	50		100	75
81.8182	90.9091		63.6364	54.5455
33.3333	33.3333		33.3333	11.1111
55.8824	2.94118		58.8235	32.3529
57.047	12.3043		38.7025	19.4631
93.7063	58.7413		93.007	70.6294
10	0		50	30
30.7692	0		15.3846	0
62.3832	29.2056		61.9159	42.2897
74.2424	45.4545		92.4242	56.0606
73.8397	80.1688		90.2954	85.654
75	50		100	100
78.5714	35.7143		78.5714	64.2857
9.48276	11.2069		100	76.7241
33.3333	58.3333		75	66.6667
70	70		100	80
26.0274	40.411		83.5616	58.2192
46.3653	60.5535		64.0221	57.2878
85.8407	24.1888		84.9558	71.9764
0	0		100	100
28.8889	77.7778		100	88.8889
64	76		92	72
100	75		75	75
84.4465	51.8146		64.5319	64.7453
96.9512	72.8659		93.9024	94.2073
50	0		25	25
100	100		100	100
84.6939	79.5918		90.8163	88.2653
95.4545	77.2727		100	68.1818
30.9859	76.0563		77.4648	56.338
89.9582	60.251		85.3556	84.9372
32.7684	47.4576		87.0056	58.7571
75	100		100	100
43.4343	71.7172		91.9192	72.7273
98.75	73.5938		91.5625	90.9375

[truncated: 71 more sheets: Fig. 4D, Fig. 4E, Fig. 5A, Fig. 5B, Fig. 5C, Fig. 6A, Fig. 6B, Fig. 6C, Fig. 6D, Fig. 6E, Fig. 7B, Fig. 7C, Fig. 7D, Fig. 8, Fig. 9A, Fig. 9B, Fig. 9C, Fig. 9D, Fig. 9E, Fig. 9F …]
